# Supplementary material for: Genome-Wide Association Study of Rice Rooting Ability at the Seedling Stage
Source: Rice (N Y). 2020 Aug 24;13:59. doi: 10.1186/s12284-020-00420-5 (PMC7445215; doi:10.1186/s12284-020-00420-5)
Supplement: Supplementary file 2 — Additional file 2: Table S1. Summary of 145 rice accessions and their phenotypic traits related to root growth ability. Table S2. Significant loci detected in the full population. Table S3. Significant loci detected in the indica population. Table S4. Significant loci detected in the japonica population. Table S5. The primers of genes for qRT-PCR and DNA sequencing analysis. Table S6. The results of relative expression level of candidate genes. [file 12284_2020_420_MOESM2_ESM.xlsx]

## Sheet: Table S1
Table S1. Summary of 145 rice accessions and their phenotypic traits related to root growth ablity
Accession Name	Origin	Subgroup	MRL	RL	RN	RGA
CH4348	Zhejiang	Pop2(geng)	7.28889	4.78844	6.77778	33.2633
CH4349	Solomon Island	Pop2(geng)	6.1	4.40265	6.66667	28.5667
CH4350	Australia	Pop2(geng)	4.02222	2.67294	5	13.3333
CH4351	Taiwan	Pop1(xian)	3.73333	2.9963	2.77778	8.15556
CH4352	Sri Lanka	Pop2(geng)	5.41111	3.90029	4.88889	19.0889
CH4353	Italy	Pop1(xian)	7.01111	4.82244	7.88889	39.2222
CH4355	Jiangsu	Pop2(geng)	5.82222	4.68796	3.33333	14.6889
CH4356	Jiangsu	Pop1(xian)	6.23333	4.35362	4.22222	17.9444
CH4357	Cuba	Pop2(geng)	8.58889	6.77919	5.55556	34.0556
CH4358	Guangxi	Pop2(geng)	3.76667	2.46438	12.2222	30.4678
CH4359	Guangxi	Pop1(xian)	6.74444	4.84484	6.44444	31.6222
CH4360	Sichuan	Pop1(xian)	6.81111	5.52519	5.33333	30.8667
CH4361	Sichuan	Pop1(xian)	4.71111	3.70556	2.88889	9.76667
CH4362	Yunnan	Pop1(xian)	6.32222	4.81003	6.33333	31.2889
CH4365	Guangxi	Pop1(xian)	5.22222	3.74897	6.44444	24.0778
CH4366	Guangxi	Pop2(geng)	8.07778	4.61634	8.33333	37.6764
CH4367	Guangxi	Pop2(geng)	7.83333	6.10019	4.11111	25.2778
CH4368	Guangxi	Pop2(geng)	6.23333	4.58194	7.33333	32.4333
CH4369	Guangxi	Pop2(geng)	9.88889	7.40233	5.33333	39.9667
CH4370	Guangxi	Pop1(xian)	9.7	7.10331	8.11111	56.3333
CH4371	Guangxi	Pop2(geng)	7.64444	6.23796	3.33333	19.6889
CH4380	Hebei	Pop2(geng)	4.28889	3.09907	3.44444	9.99259
CH4381	Guangdong	Pop2(geng)	5.83333	4.30056	4.22222	17.1778
CH4382	Yunnan	Pop2(geng)	6.34444	4.47352	4	17.7667
CH4383	Yunnan	Pop2(geng)	5.13333	3.20241	3.88889	12.6111
CH4384	Yunnan	Pop2(geng)	2.8	2.34074	1.66667	4.33333
CH4385	Guizhou	Pop2(geng)	6.9	3.67333	4.66667	17.2333
CH4386	Shanxi	Pop2(geng)	6.4	4.075	3.66667	15.0667
CH4387	Hainan	Pop2(geng)	6.77778	4.77786	4.88889	23.5111
CH4388	Guizhou	Pop2(geng)	5.74444	4.13241	3	12.2111
CH4389	Guizhou	Pop1(xian)	5	3.21813	8	25.7333
CH4390	Guizhou	Pop2(geng)	6.65556	4.62628	5.22222	22.0778
CH4392	Korea	Pop2(geng)	5.33333	4.17963	2.88889	12.0111
CH4393	Yunnan	Pop1(xian)	5.62222	4.43111	4.77778	21.1
CH4394	Yunnan	Pop2(geng)	4.57778	3.44222	5.22222	17.8111
CH4396	Yunnan	Pop1(xian)	5.78889	3.90234	7.22222	27.7111
CH4397	Yunnan	Pop1(xian)	5.6	3.86852	8.66667	33.6333
CH4398	Yunnan	Pop2(geng)	4.48889	3.21296	2.88889	9.37778
CH4399	Yunnan	Pop2(geng)	5.03333	3.22792	5.88889	18.2333
CH4400	Guizhou	Pop2(geng)	5.6	3.47024	7	23.8333
CH4401	Jiangsu	Pop2(geng)	6.02222	3.99182	8.22222	32.7667
CH4402	Hunan	Pop1(xian)	4.57778	3.16716	6.11111	19.7111
CH4403	Sichuan	Pop1(xian)	4.72222	3.69386	6.33333	22.5667
CH4404	Shanxi	Pop1(xian)	4.36667	3.20845	6.55556	20.9778
CH4437	Jiangsu	Pop2(geng)	13.4778	10.3637	4.66667	46.7667
CH4438	Hunan	Pop2(geng)	9.66667	7.63593	3.55556	26.0444
CH4439	Yunnan	Pop2(geng)	9.91111	7.97111	4.66667	37
CH4440	Yunnan	Pop2(geng)	7.57778	5.95519	5.55556	32.7111
CH4441	Yunnan	Pop1(xian)	17.7722	7.20756	8	60.4744
CH4442	Guizhou	Pop1(xian)	4.26667	3.37204	3.77778	12.6956
CH4444	Shanghai	Pop2(geng)	8.96667	6.94939	8.22222	57.1293
CH4445	Hainan	Pop2(geng)	7.73333	6.13389	4.55556	27.9333
CH4446	Shandong	Pop2(geng)	6.45	5.0575	4.5	22.7833
CH4447		Pop1(xian)	10.6778	7.80283	6.55556	50.5556
CH4448	Hainan	Pop1(xian)	9.23333	7.18056	6.44444	45.4889
CH4449	Hainan	Pop2(geng)	11.5889	8.36708	5.55556	45.7556
CH4450	Guangxi	Pop2(geng)	9.41111	7.78926	3.66667	28.3222
CH4451	Yunnan	Pop1(xian)	7.06667	5.34222	5.66667	30.4667
CH4452	Yunnan	Pop2(geng)	11.3	9.16389	6.22222	57.2444
CH4453	Yunnan	Pop1(xian)	8.8	6.65291	7.11111	46.6889
CH4454		Pop1(xian)	5.03333	4.14111	4.33333	17.1278
CH4455		Pop1(xian)	6.83333	4.86893	5.16667	24.7333
CH4456	Yunnan	Pop2(geng)	8.56667	6.55099	4.16667	26.4333
CH4457	Guizhou	Pop2(geng)	11.1889	8.74542	4.44444	38.9889
CH4458	Fujian	Pop2(geng)	9.68889	7.67667	5.22222	38.5444
CH4459	Yunnan	Pop1(xian)	4.18333	2.92718	5.83333	16.9638
CH4460	Anhui	Pop2(geng)	11.5333	9.60972	3.83333	36.6167
CH4461	Yunnan	Pop2(geng)	13.16	9.43117	4.8	42.03
CH4462	Shanxi	Pop2(geng)	11.7111	9.8413	4.77778	45.6333
CH4463	Yunnan	Pop2(geng)	7.74444	6.10111	4.55556	27.8489
CH4464		Pop1(xian)	4.28889	3.18796	3.55556	11.1889
CH4465	Indonesia	Pop2(geng)	3.81667	2.94167	4.66667	13.0333
CH4467	Yunnan	Pop2(geng)	6.24	4.43233	3.6	15.41
CH4471	WARDA	Pop1(xian)	5.84444	4.60135	4.88889	21.9333
CH4472	Bangladesh	Pop2(geng)	4.66667	3.63333	4	14.4667
CH4473	Zhejiang	Pop2(geng)	3.11667	2.24355	5.5	11.9833
CH4474	China	Pop1(xian)	3.9	3.22	4	12.5
CH4475	Uruguay	Pop2(geng)	3.48333	2.45	3.16667	8.2
CH4476	Uruguay	Pop2(geng)	3.16667	2.53611	3	7.93333
CH4477	Uruguay	Pop2(geng)	2.23333	1.88167	2.66667	5.16667
CH4479	Australia	Pop2(geng)	2.14	1.79028	3.16667	5.68333
CH4480	Sri Lanka	Pop2(geng)	4.9	3.75848	6.75	24.775
CH4481	Brazil	Pop2(geng)	2.025	1.6575	6	9.975
CH4483	India	Pop2(geng)	1.76667	1.48889	2.66667	4.13333
CH4484	Philippines	Pop1(xian)	5.05556	3.44101	8.33333	28.7556
CH4485	Australia	Pop2(geng)	2.33333	1.76667	3.5	5.9
CH4486	Myanmar	Pop2(geng)	4.24444	3.33963	4.88889	16.1667
CH4487	India	Pop2(geng)	5.05	4.65	2.5	12.2
CH4489	Indonesia	Pop1(xian)	3.1	2.8875	4.5	12.4
CH4490	India	Pop2(geng)	4.5	3.75	2	7.5
CH4491	Bangladesh	Pop1(xian)	5.55556	3.78787	6.55556	25.1556
CH4492	Taiwan	Pop1(xian)	4.63333	3.76981	4.44444	16.4556
CH4493	IRRI	Pop2(geng)	5.2	4.15	4	16.6
CH4494	Guangxi	Pop2(geng)	3.83333	2.64167	2.66667	7.1
CH4496	Yunnan	Pop2(geng)	2.76667	2.68	2.16667	3.86667
CH4498	Jiangsu	Pop1(xian)	4.92	3.51964	7.6	26.9667
CH4499	Yunnan	Pop1(xian)	5.07778	3.56877	5.66667	20.0111
CH4500	Yunnan	Pop2(geng)	8.2	5.12	5	25.6
CH4503	Guizhou	Pop2(geng)	6.08889	4.73508	5.44444	25.5095
CH4506	Guizhou	Pop2(geng)	5.66667	4.57278	4	18.9
CH4508	Shanxi	Pop2(geng)	5.66667	4.51333	4.11111	17.7889
CH4509	Sichuan	Pop2(geng)	4.56667	3.75	2.66667	10.3
CH4510	Taiwan	Pop2(geng)	3.86667	3.02037	5.11111	15.7222
CH4512	Sichuan	Pop1(xian)	5.33333	4.4713	4.88889	21.4667
CH4513	Yunnan	Pop1(xian)	5.94444	4.67335	6.11111	28.5556
CH4514	Zhejiang	Pop1(xian)	5.25556	4.09231	5.11111	21.7556
CH4515	Guangxi	Pop2(geng)	4.95556	3.92278	4.77778	18.5556
CH4517	Yunnan	Pop1(xian)	4.35556	3.20866	6.77778	21.8111
CH4521	Yunnan	Pop1(xian)	3.92222	3.17325	6.33333	19.4667
CH4523	Anhui	Pop1(xian)	1.91111	1.45593	5.44444	7.92222
CH4525	Cambodia	Pop1(xian)	3.51111	2.50185	2.88889	7.07778
CH4526	Yunnan	Pop1(xian)	3.33333	2.54444	3.55556	8.83333
CH4527	Guizhou	Pop2(geng)	5.33333	3.20556	6	19.2333
CH4529	Shanxi	Pop2(geng)	2.84444	2.11852	3	6.42222
CH4530	Hubei	Pop1(xian)	3.92222	2.59815	4.22222	10.7111
CH4531	Hubei	Pop1(xian)	5.03333	3.98167	3.77778	14.3667
CH4532	Hubei	Pop1(xian)	4.15556	2.49185	4.44444	11.2333
CH4533	Sichuan	Pop1(xian)	1.61111	1.49444	1.55556	2.34444
CH4534	Sichuan	Pop1(xian)	2.87778	2.26685	4.77778	10.5444
CH4535	Sichuan	Pop1(xian)	3.63333	3.02778	3.66667	11.4
CH4536	Sichuan	Pop1(xian)	3.51111	2.42259	3.55556	9.37778
CH4537	Jiangxi	Pop2(geng)	2.85	2.35417	2.25	5.35
CH4538	Zhejiang	Pop1(xian)	3.21667	2.35833	4	9.43333
CH4539	Iran	Pop1(xian)	2.275	1.71667	2.25	3.875
CH4540	Iran	Pop1(xian)	3.5	1.725	4	6.9
CH4541	SURINAME	Pop1(xian)	2.01111	1.67222	3.11111	5.12222
CH4542	India	Pop1(xian)	4.56667	3.435	4.66667	15.8667
CH4543	Azerbaijan	Pop2(geng)	5.54444	3.94413	5.33333	20.7222
CH4544	Liberia	Pop1(xian)	4.56667	3.72222	3.66667	14.0333
CH4545	Iran	Pop1(xian)	5.9	4.58	5	22.9
CH4547	Bhutan	Pop1(xian)	1.5	1.12204	3.77778	4.32222
CH4548	India	Pop2(geng)	3.98889	3.40778	4.55556	15.5444
CH4549	India	Pop2(geng)	4.37778	3.48796	2.55556	9.05556
CH4550	Pakistan	Pop2(geng)	2.4	2.13426	2.88889	6.43333
CH4551	Iran	Pop1(xian)	5.42222	3.86584	6.44444	25.4333
CH4552	Chile	Pop1(xian)	4.44444	3.4963	3.66667	12.4778
CH4553	Malaysia	Pop2(geng)	2.6	2.35556	2.33333	5.13333
CH4554	India	Pop1(xian)	3.73333	2.88866	6.22222	17.4778
CH4555	India	Pop1(xian)	5.01667	3.905	5.5	21.7333
CH4559	India	Pop1(xian)	4.8	3.96222	5.33333	21.3667
CH4560	India	Pop1(xian)	4.55556	3.66058	5	17.1778
CH4561	India	Pop1(xian)	4.13333	3.11944	5.16667	15.3333
CH4562	India	Pop2(geng)	4.3	3.29008	5.66667	18.9
CH4564	SRI LANKA	Pop2(geng)	3.8	2.94444	2.66667	8.1
CH4569	INDONESIA	Pop2(geng)	3.86667	3.11873	6	18.6

## Sheet: Table S2
Table S2. significant loci detected in the full population
Trait	marker	allele	Chr	Pos	p	Marker R2
MRL	seq1_22345494	G/A	1	22345494	9.969e-07	0.21898
	seq1_23581854	C/T	1	23581854	4.8296e-07	0.23094
	seq1_34228078	A/G	1	34228078	1.329e-05	0.17713
	seq1_36438208	A/G	1	36438208	1.2411e-05	0.17822
	seq3_28901390	G/A	3	28901390	9.5507e-06	0.16099
	seq4_5315034	A/G	4	5315034	1.2365e-08	0.2932
	seq4_15403602	T/C	4	15403602	7.3876e-09	0.3022
	seq5_14022775	G/A	5	14022775	1.277e-06	0.21492
	seq6_29405495	C/T	6	29405495	2.8348e-06	0.20193
	seq7_5182658	A/G	7	5182658	5.0141e-08	0.26906
	seq8_433198	G/T	8	433198	1.3305e-05	0.17711
	seq11_368662	A/G	11	368662	3.0885e-06	0.20054
	seq11_23172597	A/G	11	23172597	1.804e-05	0.15142
RGA	seq1_22345494	G/A	1	22345494	4.6473e-06	0.20732
	seq1_23581854	C/T	1	23581854	1.0492e-05	0.19337
	seq4_5315034	A/G	4	5315034	2.0468e-07	0.26216
	seq4_15403602	T/C	4	15403602	1.3036e-07	0.27027
	seq5_6784506	A/G	5	6784506	1.7641e-05	0.16221
	seq5_6784672	A/C	5	6784672	1.7641e-05	0.16221
	seq5_6945054	T/C	5	6945054	1.1725e-05	0.14139
	seq5_14022775	G/A	5	14022775	8.4928e-06	0.19698
	seq7_5182658	A/G	7	5182658	7.2237e-07	0.23974
	seq11_23172597	A/G	11	23172597	7.2878e-06	0.17647
RN	seq1_9612140	A/C	1	9612140	1.6464e-06	0.20393
	seq3_1727891	C/T	3	1727891	1.4525e-05	0.14965
	seq4_13245701	A/G	4	13245701	1.1398e-05	0.17375
	seq8_18364190	C/T	8	18364190	1.056e-05	0.1543
RL	seq1_22345494	G/A	1	22345494	4.6e-07	0.22837
	seq1_23581854	C/T	1	23581854	2.0476e-07	0.24167
	seq1_34228078	A/G	1	34228078	1.2796e-05	0.17514
	seq4_5315034	A/G	4	5315034	4.2894e-09	0.30722
	seq4_15403602	T/C	4	15403602	2.5673e-09	0.31619
	seq5_14022775	G/A	5	14022775	7.414e-07	0.22059
	seq6_12537542	T/C	6	12537542	4.1217e-06	0.19302
	seq7_5182658	A/G	7	5182658	1.2516e-08	0.28872
	seq11_368662	A/G	11	368662	5.2324e-06	0.18924
	seq11_3585036	T/C	11	3585036	4.6093e-06	0.19125
	seq11_23172597	A/G	11	23172597	1.1251e-05	0.1562

## Sheet: Table S3
Table S3. significant loci detected in the indica population
Trait	marker	allele	Chr	Pos	p	Marker R2
MRL	seq1_318152	C/T	1	318152	6.8055e-06	0.3121
	seq1_14531199	T/C	1	14531199	7.7814e-06	0.34192
	seq4_18740406	C/G	4	18740406	1.8441e-08	0.45747
	seq5_25761163	G/A	5	25761163	1.752e-05	0.29156
	seq5_25949185	T/G	5	25949185	4.2e-06	0.35492
	seq6_8062604	C/T	6	8062604	7.3712e-06	0.34308
	seq6_29405495	C/T	6	29405495	3.3049e-08	0.44739
	seq8_433198	G/T	8	433198	1.758e-06	0.37277
	seq8_18343904	T/G	8	18343904	1.0497e-08	0.43656
	seq8_18364190	C/T	8	18364190	1.7651e-08	0.42753
	seq8_18365309	C/T	8	18365309	1.0027e-07	0.42761
	seq9_11941704	T/C	9	11941704	6.2757e-09	0.47555
	seq9_15520580	A/C	9	15520580	2.4457e-07	0.33949
	seq9_15550712	G/T	9	15550712	2.4457e-07	0.33949
	seq11_6525240	C/T	11	6525240	2.2614e-06	0.36767
	seq11_9967921	C/T	11	9967921	4.8903e-07	0.39798
	seq12_16592156	T/C	12	16592156	1.9994e-08	0.42534
RGA	seq6_29405495	C/T	6	29405495	1.4058e-05	0.31948
	seq9_11941704	T/C	9	11941704	8.903e-07	0.37495
RL	seq8_433198	G/T	8	433198	1.2466e-05	0.33374
	seq9_11941704	T/C	9	11941704	5.9714e-07	0.39644
	seq9_15520580	A/C	9	15520580	8.7079e-06	0.2673
	seq9_15550712	G/T	9	15550712	8.7079e-06	0.2673

## Sheet: Table S4
Table S4. significant loci detected in the japonica population
Trait	marker	allele	Chr	Pos	p	Marker R2
MRL	seq4_5315034	A/G	4	5315034	9.6929e-07	0.25323
	seq4_15403602	T/C	4	15403602	8.3265e-09	0.36391
	seq6_12537542	T/C	6	12537542	1.9998e-05	0.23321
	seq7_5182658	A/G	7	5182658	4.3311e-06	0.26109
RGA	seq4_5315034	A/G	4	5315034	3.3045e-07	0.29152
	seq4_15403602	T/C	4	15403602	6.8651e-08	0.35544
	seq5_6882162	T/C	5	6882162	2.8843e-05	0.24299
	seq5_6884530	C/A	5	6884530	2.8843e-05	0.24299
	seq5_6890004	G/A	5	6890004	2.8843e-05	0.24299
	seq5_6908893	T/C	5	6908893	2.8843e-05	0.24299
	seq5_6932109	G/A	5	6932109	3.933e-06	0.24546
	seq5_6935074	T/G	5	6935074	2.8843e-05	0.24299
	seq5_6945054	T/C	5	6945054	5.5392e-06	0.23888
	seq5_6948787	C/A	5	6948787	2.0923e-05	0.24943
	seq5_6959356	G/A	5	6959356	2.8843e-05	0.24299
	seq5_6981293	T/C	5	6981293	2.8843e-05	0.24299
	seq5_6987716	A/G	5	6987716	2.0923e-05	0.24943
	seq7_5182658	A/G	7	5182658	2.9339e-06	0.28768
RN	seq2_20578075	T/C	2	20578075	5.1869e-06	0.28464
	seq3_1727891	C/T	3	1727891	6.5364e-06	0.25319
	seq4_13248930	T/G	4	13248930	1.5298e-05	0.26494
	seq5_15594540	T/C	5	15594540	2.6605e-05	0.25461
	seq6_10880381	T/C	6	10880381	1.08e-06	0.28485
	seq6_10972074	C/T	6	10972074	5.6367e-07	0.29592
	seq6_11148151	T/C	6	11148151	1.445e-06	0.27983
	seq6_11153742	C/T	6	11153742	1.3153e-06	0.28146
	seq8_15878699	C/T	8	15878699	4.2056e-06	0.26109
	seq8_15884186	T/C	8	15884186	1.2786e-05	0.26825
	seq8_15888605	C/T	8	15888605	1.5117e-05	0.26516
	seq8_15947026	T/C	8	15947026	1.2786e-05	0.26825
	seq8_15949787	G/C	8	15949787	6.5115e-07	0.32067
	seq8_15986445	T/C	8	15986445	1.5594e-05	0.26459
	seq8_15999724	T/G	8	15999724	4.5146e-06	0.28712
	seq8_16011749	C/T	8	16011749	4.2056e-06	0.26109
	seq8_18342748	C/T	8	18342748	1.9495e-05	0.26044
	seq8_18343904	T/G	8	18343904	3.93e-07	0.30197
	seq8_18364190	C/T	8	18364190	5.1514e-07	0.29744
	seq8_20742494	T/C	8	20742494	1.9125e-05	0.2608
RL	seq4_5315034	A/G	4	5315034	6.5197e-08	0.30293
	seq4_15403602	T/C	4	15403602	8.524e-10	0.40334
	seq6_12537542	T/C	6	12537542	3.7295e-06	0.26774
	seq7_5182658	A/G	7	5182658	6.7811e-07	0.29782
	seq11_368662	A/G	11	368662	3.1701e-05	0.22799

## Sheet: Table S5
Table S5. The primer of genes for qRT-PCR and PCR analysis
Primername	Sequence			Annotation
Oscyc1-RT-F	GTGATGGTCCTCAGTTCCCA			qRT-PCR
Oscyc1-RT-T	TGATCCGGTCTCCCATCATG
OsPYL-RT-F	ATGGATAACTCGTGGGTGGG			qRT-PCR
OsPYL-RT-R	GCAGTGAGCCAATCATACTG
OsGA2ox10-RT-F	CGATGATGTGGGAGGTGCTA			qRT-PCR
OsGA2ox10-RT-R	CGCAAAGAGATCTCAAGGCC
ASR1-RT-F	CAAGAAGGAGGAGAAGCAGC			qRT-PCR
ASR1-RT-R	TGCTTCTCATACAGGGCGAA
OsCDPK13-RT-F	TCCCAGTGTTATCTCTCGGC			qRT-PCR
OsCDPK13-RT-F	AACCCAGCAATCTCCTCCTC
OsMYB2P-RT-1F	CAACTGCAGCACAATCTCCA			qRT-PCR
OsMYB2P-RT-1R	CGTGACGAGGATTTTCTGGG
OsPHF-RT-1F	CCACCACTTGAATCCGTTGG			qRT-PCR
OsPHF-RT-1R	CATTCATGCTCGGCCAATGA
OsPT9-RT-1F	CTCATGGCCGTCTTCCTCTT			qRT-PCR
OsPT9-RT-1R	AGAAGGTGAGCGAGTAGAGC
OsSAD5-RT-1F	GACGACAACTTGTTCGAGCA			qRT-PCR
OsSAD5-RT-1R	ATCTGCGACTTTCCACCTCT
STAR1-RT-1F	CCCGGATTCCCACTTCGAT			qRT-PCR
STAR1-RT-1R	GCTCCCTGACATCATGCTCT
WSL2-RT-F	ACGGCATCAACAACCAGATC			qRT-PCR
WSL2-RT-R	CAGCGCCTCATTCTTGTTGA
21170-RT-F	AGGAGGTGAAGCCCATGAC			qRT-PCR
21170-RT-R	CTGCACGACGGACTTGAACT
11780-RT-F	ACATGGGTATGCTTGCTTCC			qRT-PCR
11780-RT-R	CAGCACTGGCTCCAAGTACA
OSDST2-RT-F	GAACCGCGACGTTACAAAAT			qRT-PCR
OSDST2-RT-R	TCCTCCATTGTTGGCACATA
11950-RT-F	CACCCCCTACATCCAGTTTG			qRT-PCR
11950-RT-R	CGCGCTCATGTTGTAGTTGT
19660-RT-F	AGACCTCCCAAGACTGCTGA			qRT-PCR
19660-RT-R	CAGCACTCCGAGATTGTGAA
11910-RT-F	CAGCGACAAGATTTGGAACA			qRT-PCR
11910-RT-R	GCGACTTGGACAGGTAGCTC
11870-RT-F	AGGAGGAGATTGGGTTGGAC			qRT-PCR
11870-RT-R	TCCGAAAGAATGCCGATTAC
29854-RT-F	ATGTTGCAGCCACAAAGAGG			qRT-PCR
29854-RT-R	ACAACCATCATCTGAGCCGA
19260-RT-F	CACGGTGACATATGGTGCAG			qRT-PCR
19260-RT-R	ATCGGCGATACTGGCTATCC
10350-RT-F	GTCAATGTTGCCGATCTCCT			qRT-PCR
10350-RT-R	ATGGGTGCTGAAGAAACAGG
10400-RT-F	GTGGAGAGAGAGGTCGATGG			qRT-PCR
10400-RT-R	TGCATACCTTGGTTGGTTCA
10420-RT-F	GATTTGATCGGCTGGACAGT			qRT-PCR
10420-RT-R	AAACCCTACCATGCACGAAG
10530-RT-F	CAACGGGAGAGTCTTCTTCG			qRT-PCR
10530-RT-R	ACCAAATGGCACTCCTTGAC
10650-RT-F	GCTGCTGCTGCAACTACAAG			qRT-PCR
10650-RT-R	AGAAACAGGAGAACCGAGCA
10460-RT-F	AGCTTGATGCTGAAGCGACT			qRT-PCR
10460-RT-R	TCTTGCCTTTCAATCCATCC
DST-2F	TGGTTAATTACCCGGTGGAC			PCR
DST-2R	AATATGACTCCACGCAGCAG
DST-1F	TCTCGAAGCTTGTGCTACTG			PCR
DST-1R	CTCAAATCAGTGCGAGTCTG
OsPYL-1F	ATGGATAACTCGTGGGTGGG			PCR
OsPYL-1R	GCAGTGAGCCAATCATACTG
OsPYL-2F	ACTAGTGTGGTCTGCATGTG			PCR
OsPYL-2R	GGTTGTTTCACATGTGCACC
OsGA2ox10-F	CGTGTGGATGTCAAAGTCCA			PCR
OsGA2ox10-R	TCGAAATAGGGGGAGCCATA

## Sheet: Table S6
Table S6. The results of relative expression level of candidate genes
gene	phenotype
	accessions	CH4357	CH4356	CH4361	CH4367	CH4483	CH4485	CH4496	CH4353	CH4358	CH4362	CH4365	CH4366	CH4389
	RN	5.55556	4.22222	2.88889	4.11111	2.66667	3.5	2.16667	7.88889	12.2222	6.33333	6.44444	8.33333	8
	RGA(cm)	34.0556	17.9444	9.76667	25.2778	4.13333	5.9	3.86667	39.2222	30.4678	31.2889	24.0778	37.6764	25.7333
LOC_Os05g11810(OsGA2ox10),gibberellin 2-beta-dioxygenase 1, putative, expressed	average mean of relative expression level(/ubq)	0.00267567	0.00199182	0.00498487	0.00970834	0.00456544	0.00249645	0.00325885	0.00131762	0.00193566	0.00687571	0.00326498	0.00197309	0.00306891
LOC_Os05g11780,mitochondrial carrier protein, putative, expressed		0.15618	0.423305	0.620265	0.521034	0.33632	0.448305	0.402821	0.473406	0.502364	0.501199	0.384102	0.465274	0.745117
LOC_Os05g11870,hydrolase, NUDIX family, domain containing protein, expressed		0.00555877	0.0171577	0.0110983	0.00636175	0.00513155	0.0043744	0.00547125	0.000986548	0.0523128	0.000146498	0.000463831	0.0102731	0.0111602
LOC_Os05g11910,GDSL-like lipase/acylhydrolase, putative, expressed		0.0375448	0.083209	0.0796967	0.0384484	0.033064	0.0344559	0.0267062	0.0296825	0.0458947	0.0646341	0.0561955	0.0358086	0.0410938
LOC_Os06g19660,WD domain, G-beta repeat domain containing protein, expressed		0.0722149	0.0988895	0.198739	0.0697899	0.0611366	0.0619819	0.0595659	0.0715082	0.0935146	0.126518	0.1376	0.105862	0.111781
LOC_Os05g11950,GDSL-like lipase/acylhydrolase, putative, expressed		0.0242352	0.000667303	0.000112516	0.000275318		0.00641212		0.000477461	0.000169438	0.0007034	0.000193708	0.0375724	0.000534093
LOC_Os05g12090,VQ domain containing protein, putative			0.000170442	0.000289155		0.000229232	0.000313451	0.000118597	0.00163674		0.000315932	0.000647676
	accessions	CH4476	CH4477	CH4483	CH4485	CH4494	CH4496	CH4366	CH4367	CH4437	CH4447	CH4462	CH4473
	RN	3	2.66667	2.66667	3.5	2.66667	2.16667	8.33333	4.11111	4.66667	6.55556	4.77778	5.5
	RGA(cm)	7.93333	5.16667	4.13333	5.9	7.1	3.86667	37.6764	25.2778	46.7667	50.5556	45.6333	11.9833
LOC_Os06g19260,cadmium tolerance factor, putative, expressed	average mean of relative expression level(/ubq)	0.0149365	0.0309471	0.00973194	0.00890713	0.0119585	0.0178874	0.0152935	0.0259907	0.0295514	0.0106409	0.00924067	0.0138408
LOC_Os05g12260(OsPYL),rice orthologue of the ABA receptor		0.0575409	0.0890753	0.048182	0.0176175	0.036262	0.0439085	0.0298709	0.0639515	0.065826	0.069476	0.0373068	0.0299252
LOC_Os03g03660(OsCDPK1),calcium-dependent protein kinase		0.214862	0.333724	0.221673	0.210491	0.229296	0.243471	0.236535	0.242627	0.302829	0.231883	0.173799	0.277617
	accessions	CH4437	CH4438	CH4447	CH4449	CH4460	CH4461	CH4465	CH4473	CH4475	CH4476	CH4477	CH4481
	MRL(cm)	13.4778	9.66667	10.6778	11.5889	11.5333	13.16	3.81667	3.11667	3.48333	3.16667	2.23333	2.025
	RL(cm)	10.3637	7.63593	7.80283	8.36708	9.60972	9.43117	2.94167	2.24355	2.45	2.53611	1.88167	1.6575
	RGA(cm)	46.7667	26.0444	50.5556	45.7556	36.6167	42.03	13.0333	11.9833	8.2	7.93333	5.16667	9.975
LOC_Os04g09900( OsCyc1),ent-kaurene synthase, chloroplast precursor, putative, expressed	average mean of relative expression level(/ubq)	0.265209	0.193631		0.176273	0.0310318	0.0743685	0.0197853	0.0175361	0.0189252	0.00503844		0.0052906
LOC_Os06g48060(star1),bacterial-Type ABC Transporter		0.00428418	0.00305051	0.00208595	0.00222871	0.00299528	0.00244057	0.00152412	0.00205146	0.00225912	0.00167901	0.00301853	0.00327002
LOC_Os07g09000(OsPHF1),WD domain, G-beta repeat domain containing protein, expressed		0.0409868	0.0347161	0.0209104	0.026309	0.0309927	0.0310958	0.0318377	0.0303068	0.037499	0.025414	0.054548	0.0527206
LOC_Os06g21920(OsPht1),inorganic phosphate transporter 1-9, putative, expressed		0.0129212	0.0101153	0.00349008	0.0116638	0.0122257	0.00750626	0.00750424	0.00889504	0.0183269	0.0089322	0.014264	0.0217882
LOC_Os04g31070(OsSAD5),acyl-desaturase, chloroplast precursor, putative, expressed		0.432442	0.46188	0.466709	0.415422	0.399968	0.510478	0.489696	0.52204	0.342244	0.439453	0.469516	0.434532
LOC_Os05g04820(OsMYB2P-1),MYB family transcription factor, putative, expressed		0.0349912	0.036768	0.0454594	0.0735766	0.0826343	0.113587	0.068711	0.0746333	0.0843202	0.0880672	0.0883918	0.103276
LOC_Os08g29854,RGH1A, putative, expressed		0.0026539	0.0104754	0.0108149	0.0113821	0.0125519	0.0142988	0.00857244	0.00862836	0.0127028	0.0128009	0.0141116	0.015331
LOC_Os09g25850(WSL2),WAX2, putative, expressed		0.00373666	0.00206388	0.00130226	0.00203402	0.000887494	0.00169378	0.00179104	0.00104089	0.000743511	0.00196577	0.00216322	0.00223911
LOC_Os11g06720(ASR1),abscisic stress-ripening, putative, expressed		0.845042	0.712036		0.275864	0.286276	0.456822	0.440302	0.370029	0.608055	0.786672		1.32348
	accessions	CH4437	CH4438	CH4449	CH4460	CH4461	CH4462	CH4465	CH4473	CH4475	CH4476	CH4481	CH4494
	MRL(cm)	13.4778	9.66667	11.5889	11.5333	13.16	11.7111	3.81667	3.11667	3.48333	3.16667	2.025	3.83333
	RL(cm)	10.3637	7.63593	8.36708	9.60972	9.43117	9.8413	2.94167	2.24355	2.45	2.53611	1.6575	2.64167
	RGA(cm)	46.7667	26.0444	45.7556	36.6167	42.03	45.6333	13.0333	11.9833	8.2	7.93333	9.975	7.1
LOC_Os04g10350,1-aminocyclopropane-1-carboxylate oxidase homolog 2, putative, expressed	average mean of relative expression level(/ubq)	0.0459283	0.0505959	0.0297212	0.0300882	0.0369816	0.0244468	0.0752979	0.0100954	0.0180877	0.0186076	0.0313927	0.0174427
LOC_Os04g10400,electron transfer flavoprotein subunit beta, putative, expressed		0.064988	0.0693636	0.0844073	0.0655951	0.0629774	0.0311168	0.038448	0.0400771	0.0727042	0.0581658	0.05438	0.0501908
LOC_Os04g10460,amidase, putative, expressed		0.038243	0.0425162	0.0356706	0.0520781	0.0420804	0.034568	0.0502292	0.0390947	0.0322764	0.0377243	0.0299761	0.0357739
LOC_Os04g10530,amidase, putative, expressed		0.00503095	0.0200191	0.00358731	0.00222441	0.00428401	0.00275772	0.00306005		0.00127908	0.00181038	0.00179501	0.00355232
LOC_Os04g10650,CDT1A - Putative DNA replication initiation protein, expressed		0.0076634	0.00789978	0.00796448	0.0108181	0.00911558	0.00858829	0.00978007	0.00244714	0.00808974	0.00953005	0.00891712	0.0079475
LOC_Os04g10060(OsDTS2; OsKSL4),ent-kaurene synthase, chloroplast precursor, putative, expressed		0.0334261	0.0263493	0.0362026	0.00533314	0.0240465	0.000529301	0.00633972	0.00136677	0.00587078	0.000263619	0.000772651	0.00386744
LOC_Os04g10420,CW7, putative, expressed		0.0282	0.0499026	0.0288257	0.0460724	0.018539	0.013808	0.0207952	0.0371145	0.0326534	0.0252671	0.0304626	0.0264104
